# Supplementary material for: Chronic Nitrogen Deposition Has a Minor Effect on the Quantity and Quality of Aboveground Litter in a Boreal Forest
Source: PLoS One. 2016 Aug 31;11(8):e0162086. doi: 10.1371/journal.pone.0162086 (PMC5007034; doi:10.1371/journal.pone.0162086)
Supplement: S1 Deposited Data — (ZIP) [file pone.0162086.s001.zip]

Archive with 3 entries (2 files):
- S1_Deposited_Data.xlsx
- __MACOSX/
- __MACOSX/._S1_Deposited_Data.xlsx
