# Supplementary material for: Chronic Nitrogen Deposition Has a Minor Effect on the Quantity and Quality of Aboveground Litter in a Boreal Forest
Source: PLoS One. 2016 Aug 31;11(8):e0162086. doi: 10.1371/journal.pone.0162086 (PMC5007034; doi:10.1371/journal.pone.0162086)
Supplement: S1 Deposited Data — (ZIP) [file pone.0162086.s001.zip › S1_Deposited_Data.xlsx]

## Sheet: Abbreviations
Abbreviations	Variables
densPicea	Picea abies tree density
densPinus	Pinus sylvestris tree density
DensDeciduous	Deciduous tree density
densConif	Coniferous tree density
Totaldens	Total density
Moss	Moss biomass
Spruce	Spruce biomass
Pine	Pine biomass
ConesSeeds	reproductive organs biomass
DecideousLeaves	deciduous leaves biomass
Twigs05cm	twigs litter biomass
Branches05cm	branches litter biomass
SprucePine	Spruce and pine litter biomass
SprndC	% C in spruce
SprndN	% N in spruce
SprndP	% P in spruce
SprundLig	% lignin in spruce
SprundCell	% cellulose in spruce
SprundhemiC	% hemi-cellulose in spruce
PindC	% C in pine
PindN	% N in pine
PindP	% P in pine
pindLig	% lignin in pine
PindCell	% cellulose in pine
PindhemiC	% hemi-cellulose in pine
SeedC	% C in reproductive organs
SeedN	% N in reproductive organs
SeeddP	% P in reproductive organs
SeedLig	% lignin in reproductive organs
SeedCell	% cellulose in reproductive organs
SeedhemiC	% hemi-cellulose in reproductive organs
VaccC	% C in Vaccinium
VaccN	% N in Vaccinium
VaccP	% P in Vaccinium
DLC	% C in deciduous leaves
DLN	% N in deciduous leaves
DLP	% P in deciduous leaves
TwC	% C in twig
TwN	% N in twig
TwP	% P twig
TwLig	% lignin in twig
TwCell	% cellulose in twig
TwhemiC	% hemi-cellulose in twig
BrC	% C in branches
BrN	% N in branches
BrP	% P in branches
BrLig	% lignin in branches
brCell	% cellulose in branches
BrhemiC	% hemi-cellulose in branches
MossC	% C in moss
MossN	% N in moss
MossP	% P moss
MossLig	% lignin in moss
MossCell	% cellulose in moss
MosshemiC	% hemi-cellulose in moss
SpruCN	CN ratio in spruce
SpruCP	CP ratio in spruce
SpruNP	NP ratio in spruce
SpruLigninN	ligninN ratio in spruce
SpruLigninP	LigninP ratio in spruce
SpruLigninose	Lignin Cellulose ratio in spruce
PinCN	CN ratio in pine
PinCP	CP ratio in pine
PinNP	NP ratio in pine
PinLigninN	ligninN ratio in pine
PinLigninP	LigninP ratio in pine
PinLigninose	Lignin Cellulose ratio in pine
SeedCN	CN ratio in reproductive organs
SeedCP	CP ratio in reproductive organs
SeedNP	NP ratio in reproductive organs
SeedLigninN	ligninN ratio in reproductive organs
SeedLigninP	LigninP ratio in reproductive organs
SeedLigninose	Lignin Cellulose ratio in reproductive organs
VaccCN	CN ratio in Vaccinium
VaccCP	CP ratio in Vaccinium
VaccNP	NP ratio in Vacciunium
DLCN	CN ratio in deciduous leaves
DLCP	CP ratio in deciduous leaves
DLNP	NP ratio in deciduous leaves
TwigCN	CN ratio in twig
TwigCP	CP ratio in twig
TwigNP	NP ratio in twig
TwigLigninN	ligninN ratio in twig
TwigLigninP	LigninP ratio in twig
TwigLigninose	Lignin Cellulose ratio in twig
BrCN	CN ratio in branches
BrCP	CP ratio in branches
BrNP	NP ratio in branches
BrLigninN	ligninN ratio in branches
BrLigninP	LigninP ratio in branches
BrLigninose	Lignin Cellulose ratio in branches
SpruCpool	Spruce C flux
SpruNpool	Spruce N flux
SpruPpool	Spruce P flux
pinCpool	Pine C flux
pinNpool	Pine N flux
pinPpool	Pine P flux
SeedCpool	Reproductive organs C flux
SeedNpool	Reproductive organs N flux
SeedPpool	Reproductive organs P flux
DLCpool	deciduous leaves C flux
DlNpool	deciduous leaves N flux
DLPpool	deciduous leaves P flux
TwigCpool	twigs C flux
TwigNpool	twigs N flux
TwigPpool	twigs P flux
BranchesCpool	Branches C flux
BranchesNpool	Branches N flux
BranchesPpool	Branches P flux
VaccCpool	Vaccinium C flux
VaccNpool	Vaccinium N flux
VaccPpool	Vaccinium P flux
TreeC	Total tree C flux
TreeN	Total tree N flux
total P	Total tree P flux
TreeLig	Total tree lignin flux
tree Cose	Total tree lignin flux
tree Hemi-Cose	Total tree Hemi-Celluslose
totalTree	Total tree litter biomass
UndC	Understory C flux
UndN	Understory C flux
UndP	Understory C flux
totalUnderstorey	Total understory litter biomass
TotalC	Total C flux
TotalN	Total N flux
TotalP	Total P flux
TotLign	Total lignin flux
totCose	Total Cellulose flux
tothemiCose	Total hemi-cellulose flux

## Sheet: data
		Tree density					Biomass									Spruce needles chemistry					Pine needles chemistry						Reproductive organs chemistry						Vaccinium myrtillus leaves chemistry			Deciduous Leaves chemistry			Twigs chemistry						branches chemistry
Treatment	Block	densPicea	densPinus	DensDeciduous	densConif	Totaldens	Moss	Spruce	Pine	ConesSeeds	DecideousLeaves	Twigs05cm	Branches05cm	SprucePine	SprndC	SprndN	SprndP	SprundLig	SprundCell	SprundhemiC	PindC	PindN	PindP	pindLig	PindCell	PindhemiC	SeedC	SeedN	SeeddP	SeedLig	SeedCell	SeedhemiC	VaccC	VaccN	VaccP	DLC	DLN	DLP	TwC	TwN	TwP	TwLig	TwCell	TwhemiC	BrC	BrN	BrP	BrLig	brCell
Ctr	1	38	4	5	42	47	0.65	1.2	0.01	0.03	0.01	0.27	0.01	1.21	49.21	0.68	0.07	4.32	39.26	10.3	53.89	0.44	0.05				53.05	1.31	0.17	7.43	47.92	16.89	51.18	1.72	0.11	50.4	0.23	0.02	51.71	0.69	0.06	4.95	47.62	12.53	52.9	0.71	0.08	19.81	51.76
Ctr	2	43	21	0	64	64	0.94	1.09	0.15	0.04	0	0.1	0.01	1.24	53.76	1.54	0.13	9.9	46.91	1.35	51.25	0.23	0.03	9.9	54.07	3	55.38	0.49	0.05	19.81	55.01	4.62	53.54	0.6	0.07	54.67	1.48	0.13	51.52	1.69	0.05	14.86	66.34	0.69	52.54	2.35	0.02	34.66	72.56
Ctr	3	58	7	0	65	65	0.42	0.79	0.05	0.05	0.04	0.18	0	0.84	48.75	0.73	0.08	9.9	19.88	27.64	51.67	0.55	0.04	19.81	22.96	36.84	53.55	1.44	0.15	9.9	22.8	35.87	50.99	1.81	0.18	51.07	0.23	0.02	53.83	0.47	0.04	12.38	26.02	34.33	49.98	0.94	0.1	2.48	30.98
Ctr	4	57	23	3	80	83	0.39	0.84	0.31	0.03	0.06	0.22	0.02	1.15	52.67	0.7	0.08	27.24	19.69	27.8	49.21	2.07	0.22	27.24	21.22	33.1	54.26	0.9	0.09	7.43	22.85	37.73	54.33	0.8	0.08	50.12	0.27	0.03	51.74	2.23	0.22	7.43	25.15	37.17	53.34	2.38	0.24	0	28.58
Ctr	6	84	9	1	93	94	0.81	1.02	0.28	0.44	0.01	0.32	0.01	1.3	52.71	1.94	0.14	13.9	24.6	19.82	55.33	0.7	0.07	22.28	20.76	17.22	54.26	2.35	0.19	2.48	20.11	22.99	50.54	0.1	0.01	48.51	1.75	0.14	53.39	1.06	0.11	42.09	23.03	26.13	47.5	0.8	0.07	37.14	16.49
Low N	1	67	5	2	72	74	0.73	1.7	0.17	0.29	0.03	0.2	0.02	1.87	55.12	1.95	0.2	7.43	46.39	1.87	50.81	2.15	0.21	22.28	51.61	4.63	52.3	0.27	0.02	34.66	55.86	8.58	48.82	0.69	0.04	49.94	1.01	0.12	55.1	0.43	0.04	22.28	51.37	14.23	52.41	1.78	0.17	4.95	67.59
Low N	2	45	21	5	66	71	0.47	0.99	0.54	0.38	0.02	0.13	0.04	1.53	53.37	0.95	0.09	2.48	19.2	31.03	49.25	0.85	0.08	14.86	50.34	3.63	51.9	0.21	0.02	109.5	56.4	9.83	51.72	2.49	0.26	56.33	0.67	0.06	48.99	1.46	0.13	106.47	63.29	3.89	54.29	2.18	0.24	34.66	72.56
Low N	3	54	13	1	67	68	0.34	1.45	0.23	0.13	0	0.35	0.02	1.68	51.2	2.66	0.23	12.38	19.69	27	50.27	0.08	0.01	17.33	21.04	34.93	53.04	0.72	0.08	7.43	27.4	38.97	54.6	2.05	0.2	53.47	0.54	0.04	54.95	0.59	0.07	9.9	25.92	38.82	48.87	0.6	0.06	12.38	29.61
Low N	4	80	0	30	80	110	0.13	1.69	0	0.02	0.06	0.28	0.04	1.69	51.16	2.14	0.21	4	20.35	25.81	54.16	1.85	0.17				51.39	0.34	0.03	24.76	20.51	32.84	53.33	0.55	0.04	47.68	0.58	0.05	54.31	0.42	0.03	17.33	22.31	39.11	51.79	1.6	0.16	12.38	27.39
Low N	6	62	6	1	68	69	0.46	1.8	0.21	0.05	0	0.36	0.01	2.01	46.99	0.85	0.09	84.18	18.62	4.78	47.02	0.79	0.07	22.28	26.07	19.49	47.39	1.45	0.14	2.48	20.17	4.3	47.23	0.88	0.08	47.44	1.78	0.17	47.99	1.13	0.11	37.14	21.94	17.21	47.81	1.03	0.1	39.62	23.07
High N	1	37	10	14	47	61	0.04	1.03	0.64	0.26	0.03	0.42	0.07	1.67	53.5	0.57	0.06	19.81	38.86	7.76	53.21	0.65	0.05	4.95	52.43	4.06	51.51	0.56	0.05	7.43	63.39	2.94	54.15	1.76	0.16	49.02	0.64	0.04	55.58	0.64	0.06	43.1	60.99	8.22	54.12	0.51	0.06	4.95	67.29
High N	2	66	3	0	69	69	0.26	1.12	0.11	0.14	0	0.25	0	1.23	50.92	0.25	0.02	60.84	19.91	31.29	51.43	2.23	0.22	19.81	21.23	32.21	51.43	0.69	0.05	24.76	23.41	35.54	49.23	0.69	0.07	53.96	0.38	0.03	54.56	1.41	0.17	96.56	24.7	36.17	50.8		0.01	7.43	29.8
High N	3	71	6	2	77	79	0.23	2.52	0.08	0.07	0.01	0.25	0.01	2.6	52.69	1.74	0.18	56.95	19.79	29.19	48.91	0.85	0.08	12.38	22.32	37.51	54.51	0.39	0.03	54.47	25.28	37.7	53.82	1.55	0.15	54.37	1.67	0.16	51.22	0.21	0.02	14.86	25.3	37.94	53.8	0.38	0.03	2.48	30.65
High N	4	82	4	10	86	96	0.08	1.58	0.01	0.02	0.2	0.25	0.01	1.59	53.38	2.03	0.22	12.38	18.76	29.21	53.41	0.2	0.01				52.71	0.68	0.06				50.39	1.52	0.15	54.62	0.59	0.06	48.41	0.89	0.09	9.9	25.84	36.97	50.61		0.01	32.19	20.33
High N	6	77	8	1	85	86	0.25	0.92	0.06	0.03	0.02	0.14	0	0.98	47.18	1.52	0.14	66.85	25.02	18.93	48.55	1.12	0.11	12.38	24.78	17.72	47.21	0.97	0.1	12.38	23.63	16.22	48.68	0.91	0.08	48.41	1.09	0.1	48.36	1.7	0.18	27.24	23.8	17.36	48.01	1.65	0.15	66.85	25.99
[truncated: 81 more columns]

## Sheet: Sheet3
	SpruceP	pinP	SeedP	VaccP	DLP	TwigP	BrP	MossP	SpruCP	SpruNP	PinCP	PinNP	SeedCP	SeedNP	VaccCP	VaccNP	DLCP	DLNP	TwigCP	TwigNP	BrCP	BrNP	SpruLigP	PinLigP	seedLigP	TwigLignP	BrLigP	SprucePpool	PinePpool	SeedPpool	DLpool	twigPpool	BrPpool	VaccPpool	TotalPpool	TotaltreeP	TotalunderstoryP
	0.07	0.05	0.17	0.11	0.02	0.06	0.08	0.19	717.35	9.95	1161.42	9.41	310.6	7.69	468.68	15.72	2082.64	9.36	828.69	11.1	694.23	9.28	63.03		43.49	79.36	259.95	0.82	0	0.05	0	0.17	0.01	0.15	2.45	1.06	1.39
	0.13	0.03	0.05	0.07	0.13	0.05	0.02	0.19	427.01	12.26	1963.6	8.75	1230.67	10.85	783.89	8.78	411.67	11.14	957.62	31.32	2613.93	116.77	78.67	379.46	440.18	276.13	1724.58	1.38	0.04	0.02	0	0.05	0	0.09	3.4	1.49	1.91
	0.08	0.04	0.15	0.18	0.02	0.04	0.1	0.21	629.03	9.45	1218.63	12.96	369.31	9.9	290.38	10.31	3404.67	15.02	1487.02	13.01	526.11	9.89	127.79	467.17	68.3	341.99	26.06	0.61	0.02	0.07	0.01	0.06	0	0.24	1.9	0.78	1.12
	0.08	0.22	0.09	0.08	0.03	0.22	0.24	0.19	669.25	8.9	228.46	9.6	600.22	10	723.44	10.62	1942.64	10.49	231.91	9.98	220.78	9.83	346.07	126.44	82.17	33.29		0.66	0.67	0.03	0.02	0.5	0.05	0.1	2.77	1.93	0.84
	0.14	0.07	0.19	0.01	0.14	0.11	0.07	0.16	384.46	14.16	849.92	10.69	292.98	12.67	4472.57	9.15	352.54	12.73	490.27	9.72	665.27	11.16	101.36	342.3	13.37	386.52	520.17	1.4	0.18	0.81	0.01	0.35	0.01	0.02	4.09	2.77	1.32
	0.2	0.21	0.02	0.04	0.12	0.04	0.17	0.18	274.91	9.71	240.46	10.16	2576.35	13.29	1196.57	16.83	423.94	8.58	1569.8	12.19	305.95	10.39	37.05	105.46	1707.59	634.87	28.91	3.4	0.37	0.06	0.04	0.07	0.03	0.09	5.39	3.96	1.43
	0.09	0.08	0.02	0.26	0.06	0.13	0.24	0.17	563.57	10.07	597.69	10.32	2582.09	10.46	199.31	9.59	918.92	10.93	383.93	11.46	223.42	8.95	26.15	180.29		834.39	142.65	0.94	0.44	0.08	0.01	0.17	0.11	0.57	3.11	1.75	1.36
	0.23	0.01	0.08	0.2	0.04	0.07	0.06	0.17	220.78	11.47	6130.49	10.13	703.45	9.59	268.44	10.06	1294.67	13.16	817.71	8.83	775.71	9.59	53.39	2113.66	98.51	147.38	196.51	3.37	0.02	0.1	0	0.23	0.01	0.45	4.78	3.73	1.05
	0.21	0.17	0.03	0.04	0.05	0.03	0.16	0.11	241.21	10.07	311.8	10.64	1647.12	10.79	1254.82	13	1050.22	12.74	1702.51	13.26	334.56	10.35	18.86		793.59	543.32	79.97	3.59	0.01	0.01	0.03	0.09	0.06	0.09	4.02	3.78	0.24
	0.09	0.07	0.14	0.08	0.17	0.11	0.1	0.18	508	9.2	668.85	11.29	349.74	10.72	558.93	10.46	272.33	10.23	434.69	10.2	474.78	10.22	910.1	316.98	18.27	336.41	393.41	1.67	0.15	0.07	0	0.4	0.01	0.19	3.31	2.29	1.03
	0.06	0.05	0.05	0.16	0.04	0.06	0.06	0.15	970.96	10.42	1035.21	12.6	973.72	10.63	335.71	10.91	1195.61	15.52	997.85	11.51	933.1	8.86	359.49	96.34	140.42	773.86	85.38	0.57	0.33	0.14	0.01	0.24	0.04	0.24	1.62	1.32	0.3
	0.02	0.22	0.05	0.07	0.03	0.17	0.01	0.11	2130.54	10.61	231.98	10.07	940.22	12.65	728.25	10.18	2149.8	15.14	324.38	8.37	4198.35	11.11	2545.61	89.35	452.65	574.1	613.88	0.27	0.25	0.08	0	0.41	0	0.1	1.4	1.01	0.38
	0.18	0.08	0.03	0.15	0.16	0.02	0.03	0.2	290.14	9.56	576.77	10.02	1847.8	13.21	349.25	10.06	330.52	10.18	3012.94	12.33	1620.48	11.43	313.59	145.99	1846.51	873.88	74.58	4.58	0.07	0.02	0.02	0.04	0	0.23	5.42	4.73	0.68
	0.22	0.01	0.06	0.15	0.06	0.09	0.01	0.07	245.76	9.35	4272.8	16.37	869.8	11.18	328.7	9.92	951.57	10.2	542.11	9.98	5061	9.58	57			110.91	3218.8	3.44	0	0.01	0.12	0.23	0	0.23	4.07	3.8	0.28
	0.14	0.11	0.1	0.08	0.1	0.18	0.15	0.11	336.04	10.82	435.86	10.01	494.35	10.15	612.79	11.43	489.04	10.99	272.17	9.58	319.53	11.01	476.15	111.14	129.63	153.29	444.94	1.3	0.06	0.03	0.02	0.25	0	0.12	2.05	1.66	0.4
